# Supplementary material for: Sensory Properties and Main Differential Metabolites Influencing the Taste Quality of Dry-Cured Beef during Processing
Source: Foods. 2022 Feb 12;11(4):531. doi: 10.3390/foods11040531 (PMC8870990; doi:10.3390/foods11040531)
Supplement: Supplementary file 1 [file foods-11-00531-s001.zip]

Archive with 1 entries (1 files):
- foods-1575251-supplementary.pdf
